# Supplementary material for: Magnetically Sculpted Microfluidics for Continuous-Flow Fractionation of Cell Populations by EpCAM Expression Level
Source: Micromachines (Basel). 2025 Dec 22;17(1):9. doi: 10.3390/mi17010009 (PMC12844116; doi:10.3390/mi17010009)
Supplement: Supplementary file 1 [file micromachines-17-00009-s001.zip]

Archive with 2 entries (2 files):
- micromachines-4034659-supplementary.pdf
- Video S1.mp4
